# Supplementary material for: Overexpression of Multifunctional Protein p32 Promotes a Malignant Phenotype in Colorectal Cancer Cells
Source: Front Oncol. 2021 May 31;11:642940. doi: 10.3389/fonc.2021.642940 (PMC8201776; doi:10.3389/fonc.2021.642940)
Supplement: Supplementary file 2 [file Table_1.xlsx]

## Sheet: Downreg C3EOH VS PVEOH
Column #	Transcript ID	gene_assignment	Gene Symbol	RefSeq	p-value(tipo_)	p-value(C3+EOH vs, PV+EOH)	Ratio(C3+EOH vs, PV+EOH)	Fold-Change(C3+EOH vs, PV+EOH)	Fold-Change(C3+EOH vs. PV+EOH) (Description)	F(tipo_)	SS(tipo_)	SS(Error)	F(Error)
24417	8090690	NM_130808 // CPNE4 // copine IV // 3q22.1 // 131034 /// ENST00000357965 // CPNE4	CPNE4	NM_130808	0.0217265	0.00831997	0.666467	-1.50045	C3+EOH down vs PV+EOH	451923	0.260952	0.00384951	1
17079	8034217	NM_000121 // EPOR // erythropoietin receptor // 19p13.3-p13.2 // 2057 /// ENST00	EPOR	NM_000121	0.0933258	0.0405599	0.666023	-1.50145	C3+EOH down vs PV+EOH	987728	0.293192	0.019789	1
22898	8064388	NM_033409 // C20orf54 // chromosome 20 open reading frame 54 // 20p13 // 113278	C20orf54	NM_033409	0.0323116	0.0117473	0.665567	-1.50248	C3+EOH down vs PV+EOH	301138	0.248442	0.00550007	1
25482	7941501	NM_003860 // BANF1 // barrier to autointegration factor 1 // 11q13.1 // 8815 ///	BANF1	NM_003860	0.0763038	0.0469212	0.66374	-1.50661	C3+EOH down vs PV+EOH	122685	0.432766	0.0235164	1
17216	8034320	NM_001080411 // ZNF433 // zinc finger protein 433 // 19p13.2 // 163059 /// BC047	ZNF433	NM_001080411	0.0301072	0.0224297	0.66269	-1.509	C3+EOH down vs PV+EOH	323799	0.529561	0.0109031	1
15814	8007637	NM_001466 // FZD2 // frizzled homolog 2 (Drosophila) // 17q21.1 // 2535 /// ENST	FZD2	NM_001466	0.0525928	0.0313066	0.658749	-1.51803	C3+EOH down vs PV+EOH	181782	0.432986	0.0158793	1
4257	7926152	NM_024693 // ECHDC3 // enoyl Coenzyme A hydratase domain containing 3 // 10p14 /	ECHDC3	NM_024693	0.0559674	0.0244342	0.656702	-1.52276	C3+EOH down vs PV+EOH	170315	0.317953	0.0124457	1
18091	7910387	NM_021205 // RHOU // ras homolog gene family, member U // 1q42.11-q42.3 // 58480	RHOU	NM_021205	0.00172462	0.00108112	0.655449	-1.52567	C3+EOH down vs PV+EOH	579006	0.465759	0.000536275	1
20885	7912537	NM_004753 // DHRS3 // dehydrogenase/reductase (SDR family) member 3 // 1p36.1 //	DHRS3	NM_004753	0.0418578	0.0164858	0.65529	-1.52604	C3+EOH down vs PV+EOH	230551	0.289814	0.00838033	1
21670	8173201	NM_007156 // ZXDA // zinc finger, X-linked, duplicated A // Xp11.1 // 7789 /// E	ZXDA	NM_007156	0.0511845	0.032763	0.654715	-1.52738	C3+EOH down vs PV+EOH	187014	0.481079	0.0171495	1
4388	7951686	NM_001562 // IL18 // interleukin 18 (interferon-gamma-inducing factor) // 11q22.	IL18	NM_001562	0.0344524	0.0147099	0.653181	-1.53097	C3+EOH down vs PV+EOH	281906	0.320168	0.00757149	1
29661	8020339	NM_005913 // MC5R // melanocortin 5 receptor // 18p11.2 // 4161 /// ENST00000324	MC5R	NM_005913	0.0436494	0.0174725	0.646398	-1.54703	C3+EOH down vs PV+EOH	220744	0.313887	0.00947967	1
3916	8111284	Homo sapiens isolate cORF1 endogenous retrovirus HERV-K(HML-2) central open reading frame mRNA		AY371029	0.103496	0.0497482	0.645317	-1.54963	C3+EOH down vs PV+EOH	882381	0.378592	0.0286038	1
3794	8075668	Hypothetical gene supported by BC001801		ENST00000457711	0.110531	0.045437	0.640225	-1.56195	C3+EOH down vs PV+EOH	820844	0.331135	0.0268939	1
5630	8112592	NM_004472 // FOXD1 // forkhead box D1 // 5q12-q13 // 2297 /// U59832 // FOXD1 //	FOXD1	NM_004472	0.0102478	0.00466282	0.635062	-1.57465	C3+EOH down vs PV+EOH	967484	0.389844	0.00268631	1
17603	7984524	NM_001104554 // PAQR5 // progestin and adipoQ receptor family member V // 15q23	PAQR5	NM_001104554	0.019925	0.0128899	0.633884	-1.57758	C3+EOH down vs PV+EOH	493539	0.561215	0.00758083	1
22693	8124158	snRNA Chr 6:18307204:18307306		ENST00000457711	0.0798623	0.0420562	0.626436	-1.59633	C3+EOH down vs PV+EOH	116844	0.47737	0.0272369	1
27907	8153363	NM_000497 // CYP11B1 // cytochrome P450, family 11, subfamily B, polypeptide 1 /	CYP11B1	NM_000497	0.0217523	0.00940076	0.623834	-1.60299	C3+EOH down vs PV+EOH	451377	0.398919	0.00589188	1
18352	8144866	NM_000015 // NAT2 // N-acetyltransferase 2 (arylamine N-acetyltransferase) // 8p	NAT2	NM_000015	0.0739858	0.0267649	0.62383	-1.603	C3+EOH down vs PV+EOH	126792	0.327649	0.0172276	1
16553	8083673	NM_001042706 // IQCJ // IQ motif containing J // 3q25.32 // 654502 /// NM_001042	IQCJ	NM_001042706	0.0236324	0.034086	0.623577	-1.60365	C3+EOH down vs PV+EOH	414804	138312	0.0222293	1
24020	8149448	NM_002445 // MSR1 // macrophage scavenger receptor 1 // 8p22 // 4481 /// NM_1387	MSR1	NM_002445	0.0148976	0.00526768	0.622211	-1.60717	C3+EOH down vs PV+EOH	662907	0.329855	0.00331726	1
15054	8166819	cdna:Genscan chromosome:GRCh37:X:40693738:40695195:1 cdna:pseudogene chromosome:GRCh37:X:40693508:40697060:1 gene:ENSG00000238222 cdna:pseudogene chromosome:GRCh37:X:40693738:40695195:1 gene:ENSG00000238222		GENSCAN00000026773 ENST00000444706 ENST00000416311	0.0987551	0.0367612	0.621575	-1.60882	C3+EOH down vs PV+EOH	928792	0.339987	0.0244035	1
27992	8103462	No assignment	Chr 2	ENST00000385900	0.0189933	0.0209984	0.618448	-1.61695	C3+EOH down vs PV+EOH	518158	107979	0.0138926	1
11375	8055263	No assignment	Chr 2	ENST00000385637	0.0559045	0.0270783	0.618033	-1.61804	C3+EOH down vs PV+EOH	170516	0.463838	0.0181346	1
26908	8127107	No assignment	Chr 6	ENST00000362745	0.0355245	0.0142912	0.601919	-1.66135	C3+EOH down vs PV+EOH	273146	0.42789	0.0104435	1
10974	7955112	NM_181788 // H1FNT // H1 histone family, member N, testis-specific // 12q13.11 /	H1FNT	NM_181788	0.0394609	0.0185655	0.596358	-1.67685	C3+EOH down vs PV+EOH	245063	0.520511	0.0141599	1
14826	7932308	NM_001010908 // C1QL3 // complement component 1, q subcomponent-like 3 // 10p13	C1QL3	NM_001010908	0.0458485	0.0300547	0.57575	-1.73686	C3+EOH down vs PV+EOH	209755	0.837412	0.0266156	1
16955	7898594	NM_000871 // HTR6 // 5-hydroxytryptamine (serotonin) receptor 6 // 1p36-p35 // 3	HTR6	NM_000871	0.0721639	0.0328505	0.574232	-1.74146	C3+EOH down vs PV+EOH	130205	0.576131	0.0294985	1
23144	7940108	NM_001005186 // OR6Q1 // olfactory receptor, family 6, subfamily Q, member 1 //	OR6Q1	NM_001005186	0.00195863	0.00070381	0.567403	-1.76242	C3+EOH down vs PV+EOH	509727	0.480082	0.000627895	1
28937	8104321	NM_139056 // ADAMTS16 // ADAM metallopeptidase with thrombospondin type 1 motif,	ADAMTS16	NM_139056	0.0451376	0.0403008	0.567318	-1.76268	C3+EOH down vs PV+EOH	21319	122254	0.03823	1
32327	8131867	cdna:pseudogene chromosome:GRCh37:7:23514415:23520578:1 gene:ENSG00000236654 cdna:pseudogene chromosome:GRCh37:7:23520372:23520578:1 gene:ENSG00000236654		ENST00000436576 ENST00000428259	0.0395022	0.0325259	0.551637	-1.81279	C3+EOH down vs PV+EOH	244798	123269	0.0335704	1
24814	8089911	NM_005335 // HCLS1 // hematopoietic cell-specific Lyn substrate 1 // 3q13 // 305	HCLS1	NM_005335	0.00335652	0.00320106	0.544908	-1.83517	C3+EOH down vs PV+EOH	297094	146633	0.00329038	1
3783	8075659	NM_203377 // MB // myoglobin // 22q13.1 // 4151 /// NM_005368 // MB // myoglobin	MB	NM_203377	0.0592574	0.0227818	0.531918	-1.87999	C3+EOH down vs PV+EOH	160394	0.62751	0.0260821	1
11044	8055135	No assignment	Chr 2	ENST00000385698	0.0383541	0.0193785	0.518501	-1.92864	C3+EOH down vs PV+EOH	252377	0.904482	0.0238924	1
17206	8008780	No assignment	Chr 17	ENST00000388217	0.0344883	0.0259108	0.471343	-2.1216	C3+EOH down vs PV+EOH	281604	17876	0.0423194	1
20164	8011850	NM_001212 // C1QBP // complement component 1, q subcomponent binding protein //	C1QBP	NM_001212	0.00446278	0.00439895	0.440309	-2.27113	C3+EOH down vs PV+EOH	223242	276884	0.00826859	1
27760	8177706	NM_007160 // OR2H2 // olfactory receptor, family 2, subfamily H, member 2 // 6p2	OR2H2	NM_007160	0.054686	0.0269387	0.417093	-2.39755	C3+EOH down vs PV+EOH	174503	155903	0.0595608	1
33218	8047300	NM_001159 // AOX1 // aldehyde oxidase 1 // 2q33 // 316 /// ENST00000374700 // AO	AOX1	NM_001159	0.00478754	0.00483018	0.404127	-2.47447	C3+EOH down vs PV+EOH	208042	345885	0.0110838	1
5967	7952785	NM_001012393 // OPCML // opioid binding protein/cell adhesion molecule-like // 1	OPCML	NM_001012393	0.0390847	0.026162	0.384524	-2.60062	C3+EOH down vs PV+EOH	247503	256228	0.0690169	1
28350	8103755	NM_012180 // FBXO8 // F-box protein 8 // 4q34.1 // 26269 /// NM_001040157 // KIA	FBXO8	NM_012180	0.00819649	0.006778	0.343957	-2.90734	C3+EOH down vs PV+EOH	121.17	393397	0.0216444	1
27020	8152617	NM_005328 // HAS2 // hyaluronan synthase 2 // 8q24.12 // 3037 /// ENST0000030392	HAS2	NM_005328	0.0344208	0.0227022	0.139243	-7.18167	C3+EOH down vs PV+EOH	282172	10729	0.253485	1

## Sheet: Upreg C3EOH vs. PVEOH FC 1.5
Column #	Transcript ID	gene_assignment	Gene Symbol	RefSeq	p-value(tipo_)	p-value(C3+EOH vs, PV+EOH)	Ratio(C3+EOH vs, PV+EOH)	Fold-Change(C3+EOH vs, PV+EOH)	Fold-Change(C3+EOH vs. PV+EOH) (Description)	F(tipo_)	SS(tipo_)	SS(Error)	F(Error)
15135	8057056	NM_133378 // TTN // titin // 2q31 // 7273 /// NM_133437 // TTN // titin // 2q31	TTN	NM_133378	0.00505857	0.00361042	6.4641	6.4641	C3+EOH up vs PV+EOH	196851	103604	0.0350873	1
29821	8180257	Unmapped full length transcript		---	0.00305756	0.00192187	5.54002	5.54002	C3+EOH up vs PV+EOH	326225	767148	0.0156773	1
19035	7911017	NM_006642 // SDCCAG8 // serologically defined colon cancer antigen 8 // 1q43-q44	SDCCAG8	NM_006642	0.00111378	0.000680726	4.75942	4.75942	C3+EOH up vs PV+EOH	897011	619315	0.00460281	1
4427	7901765	NM_015888 // HOOK1 // hook homolog 1 (Drosophila) // 1p32.1 // 51361 /// ENST000	HOOK1	NM_015888	0.00917734	0.00445248	4.75673	4.75673	C3+EOH up vs PV+EOH	108.13	490729	0.0302554	1
32010	8096160	NM_001025616 // ARHGAP24 // Rho GTPase activating protein 24 // 4q21.23-q21.3 //	ARHGAP24	NM_001025616	0.00197376	0.0012109	3.85675	3.85675	C3+EOH up vs PV+EOH	505815	465397	0.00613395	1
18926	8120756	Unmapped full length transcript	Chr 6	ENST00000386358	0.116969	0.0495318	3.75257	3.75257	C3+EOH up vs PV+EOH	771017	300133	0.259513	1
9468	7954469	NM_007211 // RASSF8 // Ras association (RalGDS/AF-6) domain family (N-terminal)	RASSF8	NM_007211	0.00397731	0.0022424	3.40144	3.40144	C3+EOH up vs PV+EOH	250592	351744	0.00935767	1
3304	7925436	No assignment	Chr 1	ENST00000385349	0.0946957	0.0346899	2.80639	2.80639	C3+EOH up vs PV+EOH	97222	157648	0.108102	1
26625	7966851	NM_016281 // TAOK3 // TAO kinase 3 // 12q // 51347 /// ENST00000392533 // TAOK3	TAOK3	NM_016281	0.0245312	0.012187	2.51455	2.51455	C3+EOH up vs PV+EOH	39.93	175437	0.0292908	1
9318	8114363	snRNA Chr5:137458697:137458800		ENST00000363010	0.0504559	0.0232937	2.31159	2.31159	C3+EOH up vs PV+EOH	189835	133906	0.0470253	1
8989	8054254	NM_002285 // AFF3 // AF4/FMR2 family, member 3 // 2q11.2-q12 // 3899 /// NM_0010	AFF3	NM_002285	0.00659322	0.00420287	2.12996	2.12996	C3+EOH up vs PV+EOH	150837	151824	0.00671027	1
9142	7954330	NM_019844 // SLCO1B3 // solute carrier organic anion transporter family, member	SLCO1B3	NM_019844	0.082046	0.0405	2.12236	2.12236	C3+EOH up vs PV+EOH	11351	115329	0.0677352	1
20590	8062235	snRNA Crh20:34475581:34475723		ENST00000364351	0.0395456	0.0253968	2.09645	2.09645	C3+EOH up vs PV+EOH	244521	147238	0.0401433	1
20256	7961875	NM_001145728 // IFLTD1 // intermediate filament tail domain containing 1 // 12p1	IFLTD1	NM_001145728	0.0151001	0.0113972	1.99136	1.99136	C3+EOH up vs PV+EOH	653908	149754	0.0152676	1
11443	7979721	NM_182526 // C14orf83 // chromosome 14 open reading frame 83 // 14q24.1 // 16114	C14orf83	NM_182526	0.0572398	0.0265145	1.90631	1.90631	C3+EOH up vs PV+EOH	166343	0.795713	0.0318904	1
29683	7944769	NM_020716 // GRAMD1B // GRAM domain containing 1B // 11q24.1 // 57476 /// ENST00	GRAMD1B	NM_020716	0.00315212	0.00205718	1.90237	1.90237	C3+EOH up vs PV+EOH	316413	11241	0.00236841	1
23316	8150101	No assignment	Chr 8	ENST00000387790	0.0260298	0.0120244	1.89772	1.89772	C3+EOH up vs PV+EOH	37583	0.786269	0.0139472	1
17848	8034694	miR-24-2	Chr 19	hsa-mir-24-2	0.103987	0.036198	1.8945	1.8945	C3+EOH up vs PV+EOH	877818	0.570819	0.0433513	1
12425	8031196	NM_002288 // LAIR2 // leukocyte-associated immunoglobulin-like receptor 2 // 19q	LAIR2	NM_002288	0.0647733	0.0397161	1.84823	1.84823	C3+EOH up vs PV+EOH	14602	0.968076	0.0441982	1
16794	7933933	NM_021800 // DNAJC12 // DnaJ (Hsp40) homolog, subfamily C, member 12 // 10q22.1	DNAJC12	NM_021800	0.00250484	0.000890667	1.83833	1.83833	C3+EOH up vs PV+EOH	398394	0.5483	0.000917517	1
4130	8161415	NR_003366 // ANKRD20B // ankyrin repeat domain 20B // 2q11.1 // 729171 /// ENST0	ANKRD20B	NR_003366	0.101149	0.0350489	1.83765	1.83765	C3+EOH up vs PV+EOH	904809	0.515731	0.0379992	1
7934	8163637	NM_002160 // TNC // tenascin C // 9q33 // 3371 /// ENST00000350763 // TNC // ten	TNC	NM_002160	0.0305723	0.0184397	1.81644	1.81644	C3+EOH up vs PV+EOH	318746	0.896372	0.0187479	1
29265	7919146	NR_003366 // ANKRD20B // ankyrin repeat domain 20B // 2q11.1 // 729171 /// NR_00	ANKRD20B	NR_003366	0.0729207	0.0333693	1.80636	1.80636	C3+EOH up vs PV+EOH	128767	0.65817	0.0340755	1
32134	7946323	NM_153444 // OR5P2 // olfactory receptor, family 5, subfamily P, member 2 // 11p	OR5P2	NM_153444	0.093009	0.0444683	1.73434	1.73434	C3+EOH up vs PV+EOH	991379	0.595836	0.0400678	1
29253	7919139	BC032634 // FCGR1A // Fc fragment of IgG, high affinity Ia, receptor (CD64) // 1	FCGR1A	BC032634	0.0340267	0.0166336	1.72923	1.72923	C3+EOH up vs PV+EOH	285538	0.608162	0.0141992	1
11526	8140709	NM_001142749 // KIAA1324L // KIAA1324-like // 7q21.12 // 222223 /// NM_152748 //	KIAA1324L	NM_001142749	0.037222	0.0152146	1.72243	1.72243	C3+EOH up vs PV+EOH	260308	0.498773	0.0127739	1
11436	7980718	predicted cDNA		GENSCAN00000063635	0.0864291	0.0485025	1.72003	1.72003	C3+EOH up vs PV+EOH	107327	0.686943	0.0426699	1
12022	8055486	No assignment	Chr 2	ENST00000385549	0.00401931	0.00181162	1.71513	1.71513	C3+EOH up vs PV+EOH	247966	0.545739	0.00146724	1
8234	7928429	NM_002658 // PLAU // plasminogen activator, urokinase // 10q24 // 5328 /// NM_00	PLAU	NM_002658	0.0487412	0.0349044	1.71189	1.71189	C3+EOH up vs PV+EOH	196809	0.87183	0.0295322	1
4825	8052143	NM_006794 // GPR75 // G protein-coupled receptor 75 // 2p16 // 10936 /// ENST000	GPR75	NM_006794	0.00334786	0.00313435	1.69204	1.69204	C3+EOH up vs PV+EOH	297864	108007	0.00241736	1
16957	8083978	NM_207015 // NAALADL2 // N-acetylated alpha-linked acidic dipeptidase-like 2 //	NAALADL2	NM_207015	0.0692313	0.0257366	1.68125	1.68125	C3+EOH up vs PV+EOH	136077	0.409234	0.0200492	1
17189	8168638	NM_033048 // CPXCR1 // CPX chromosome region, candidate 1 // Xq21.3 // 53336 ///	CPXCR1	NM_033048	0.0301531	0.010192	1.67883	1.67883	C3+EOH up vs PV+EOH	323293	0.373883	0.00770988	1
2030	8160024	NM_000170 // GLDC // glycine dehydrogenase (decarboxylating) // 9p22 // 2731 ///	GLDC	NM_000170	0.00598508	0.00212936	1.66926	1.66926	C3+EOH up vs PV+EOH	166248	0.388111	0.00155635	1
26244	8091972	NM_001105078 // EVI1 // ecotropic viral integration site 1 // 3q24-q28 // 2122 /	EVI1	NM_001105078	0.0746109	0.0281786	1.66377	1.66377	C3+EOH up vs PV+EOH	125659	0.398786	0.021157	1
17243	8118721	NM_152735 // ZBTB9 // zinc finger and BTB domain containing 9 // 6p21.32 // 2215	ZBTB9	NM_152735	0.0239957	0.0131183	1.64943	1.64943	C3+EOH up vs PV+EOH	408397	0.569686	0.00929954	1
14774	7896746	Homo sapiens cDNA fis, A-BNGH41000020, highly similar to Homo sapiens isolate EIJbIII-4-94 NADH dehydrogenase subunit 1 gene	TRNM	NC_001807.4	0.0674886	0.0378665	1.62943	1.62943	C3+EOH up vs PV+EOH	139807	0.55673	0.0265475	1
7885	8163618	NM_005118 // TNFSF15 // tumor necrosis factor (ligand) superfamily, member 15 //	TNFSF15	NM_005118	0.0198813	0.0166137	1.61524	1.61524	C3+EOH up vs PV+EOH	494642	0.806505	0.0108699	1
16735	7983828	NM_198524 // TEX9 // testis expressed 9 // 15q21.3 // 374618 /// ENST00000352903	TEX9	NM_198524	0.0176211	0.0265737	1.59507	1.59507	C3+EOH up vs PV+EOH	559161	140421	0.0167419	1
10545	7930454	NM_145341 // PDCD4 // programmed cell death 4 (neoplastic transformation inhibit	PDCD4	NM_145341	0.000968982	0.00114177	1.59161	1.59161	C3+EOH up vs PV+EOH	1031.18	106039	0.000685551	1
13032	8006028	snRNA Chr 17:27715578:27715701		ENST00000410431	0.0255379	0.00937957	1.58374	1.58374	C3+EOH up vs PV+EOH	38323	0.320835	0.00558125	1
32218	7921868	NM_000569 // FCGR3A // Fc fragment of IgG, low affinity IIIa, receptor (CD16a) /	FCGR3A	NM_000569	0.124477	0.0496357	1.56988	1.56988	C3+EOH up vs PV+EOH	719413	0.32644	0.0302506	1
18011	8144701	AK092544 // LOC100131581 // hypothetical LOC100131581 // 8p23.1 // 100131581	LOC100131581	AK092544	0.0244523	0.00933103	1.56658	1.56658	C3+EOH up vs PV+EOH	400615	0.318004	0.00529193	1
15977	7983239	NM_001015001 // CKMT1A // creatine kinase, mitochondrial 1A // 15q15 // 548596 /	CKMT1A	NM_001015001	0.00968005	0.00991975	1.56231	1.56231	C3+EOH up vs PV+EOH	102471	0.855015	0.00556262	1
15997	7983256	NM_001015001 // CKMT1A // creatine kinase, mitochondrial 1A // 15q15 // 548596 /	CKMT1A	NM_001015001	0.00954416	0.00921408	1.56174	1.56174	C3+EOH up vs PV+EOH	103942	0.803405	0.00515288	1
15442	8142685	NM_001136002 // tcag7.977 // hypothetical protein LOC730130 // 7q31.32 // 730130	tcag7.977	NM_001136002	0.0480173	0.0252455	1.56151	1.56151	C3+EOH up vs PV+EOH	199902	0.433583	0.0144598	1
21656	8173179	NR_002308 // RP11-278E11.2 // ubiquinol-cytochrome c reductase binding protein p	RP11-278E11.2	NR_002308	0.0124752	0.00473557	1.55274	1.55274	C3+EOH up vs PV+EOH	79325	0.30493	0.00256271	1
25852	8091715	NM_020169 // LXN // latexin // 3q25.32 // 56925 /// ENST00000264265 // LXN // la	LXN	NM_020169	0.0246112	0.012023	1.55232	1.55232	C3+EOH up vs PV+EOH	397975	0.392235	0.00657052	1
29914	7970381	NR_003366 // ANKRD20B // ankyrin repeat domain 20B // 2q11.1 // 729171 /// NM_00	ANKRD20B	NR_003366	0.0130753	0.00583879	1.55127	1.55127	C3+EOH up vs PV+EOH	75646	0.357585	0.00315139	1
2945	8099589	No assignment	Chr 4	ENST00000387221	0.0147612	0.00622797	1.54983	1.54983	C3+EOH up vs PV+EOH	669111	0.336149	0.00334921	1
26952	7917232	NM_005274 // GNG5 // guanine nucleotide binding protein (G protein), gamma 5 //	GNG5	NM_005274	0.0807795	0.0334564	1.53319	1.53319	C3+EOH up vs PV+EOH	115422	0.308994	0.0178473	1
16914	8168436	snRNA Chr X:74422538:74422644		---	0.0668557	0.0278547	1.52815	1.52815	C3+EOH up vs PV+EOH	141211	0.307213	0.0145038	1
16347	8143461	No assignment	Chr 7	ENST00000385594	0.0158746	0.0096954	1.51276	1.51276	C3+EOH up vs PV+EOH	621598	0.436189	0.00467815	1
23960	8100464	NM_006681 // NMU // neuromedin U // 4q12 // 10874 /// ENST00000264218 // NMU //	NMU	NM_006681	0.0123961	0.0249937	1.51114	1.51114	C3+EOH up vs PV+EOH	798367	147078	0.0122815	1
